# Supplementary material for: Artificial cell synthesis using biocatalytic polymerization-induced self-assembly
Source: Nat Chem. 2023 Dec 4;16(4):564–74. doi: 10.1038/s41557-023-01391-y (PMC10997521; doi:10.1038/s41557-023-01391-y)
Supplement: Supplementary file 4 — Numerical data for Fig. 3. [file 41557_2023_1391_MOESM4_ESM.xlsx]

## Sheet: Sheet1
Encapsulation efficiency
Myoglobin			FITC-Dextran 40 kDa			β-galactosidase			Alexa405 SiO2 NP
83.9334	85.9124	85.5499	85.4508	85.733	85.9306	74.9	71.922	76.877	61.25	63.29	65.27		encapsulation efficiency (%)
