# Supplementary material for: Artificial cell synthesis using biocatalytic polymerization-induced self-assembly
Source: Nat Chem. 2023 Dec 4;16(4):564–74. doi: 10.1038/s41557-023-01391-y (PMC10997521; doi:10.1038/s41557-023-01391-y)
Supplement: Supplementary file 5 — Numerical data for Fig. 4. [file 41557_2023_1391_MOESM5_ESM.xlsx]

## Sheet: 4b
	Blanked RFU
Time (minutes)	Encapsulated Mb			Free Mb			Encapsulated Mb + NaAsc			Free Mb + NaAsc
0	393	867	605	21297	24659	12061	66	40	-29	-36	4	-227
1	573	1240	977	52214	52477	44666	631	487	420	256	304	29
2	766	1342	1071	72569	77764	58989	1208	904	793	527	581	236
3	998	1506	1142	82463	83663	70666	1728	1301	1118	700	768	410
4	1349	1935	1557	113196	117753	98997	2202	1891	1691	1090	1194	670
5	1684	2176	1679	132754	138595	117498	2522	2261	1942	1167	1296	812
6	1849	2333	1910	149186	153197	135485	2687	2615	2261	1278	1443	940
7	2207	2660	2137	165076	168722	150177	3135	3014	2593	1473	1621	1136
8	2364	2872	2466	184612	188366	167005	3564	3383	2969	1619	1797	1272
9	2702	3193	2630	199868	203242	182030	3984	3811	3339	1803	1970	1445
10	2942	3387	2865	216209	218410	196798	4610	4168	3670	1952	2084	1582

## Sheet: 4e
	Blanked RFU
Time (minutes)	Free β-gal			Encapsulated β-gal
0	4313	4508	3322	1107	864	608
5	9408	9891	7966	1388	1089	804
10	15445	17060	13619	1528	1225	964
15	21505	24555	19503	1745	1418	1149
20	28647	33889	26520	1840	1515	1250
25	35864	42854	33933	2024	1676	1411
30	43503	52193	41523	2235	1881	1589
35	52782	61799	50044	2431	2094	1786
40	61102	71833	58817	2602	2295	1968
45	71581	83782	69342	2785	2468	2139
50	80664	94395	77636	3022	2697	2307
55	91088	106714	87966	3186	2866	2401
60	101989	120582	101256	3423	3070	2706

## Sheet: 4h
Time (minutes)	+Glc			-Glc
0	329	314	335	319	319	302
1	588	532	552	338	332	317
2	856	768	823	353	340	340
3	1269	1111	1153	385	365	357
4	1636	1448	1494	416	399	387
5	1967	1734	1793	429	397	396
6	2105	1864	1980	455	417	424
7	2690	2376	2494	481	443	434
8	3132	2823	2922	512	465	468
9	3337	2908	3058	530	493	476
10	3857	3429	3545	535	502	500
11	4342	3899	4057	577	537	540
12	4757	4283	4536	602	542	549
13	4798	4218	4415	616	563	576
14	5146	4570	4906	643	578	584
15	5725	5229	5580	677	618	603
16	6254	5719	6022	690	628	619
17	6730	6198	6438	706	644	637
18	6766	6507	6776	731	665	676
19	7629	6888	7160	752	679	684
20	7760	7206	7481	777	689	700
