# Supplementary material for: Artificial cell synthesis using biocatalytic polymerization-induced self-assembly
Source: Nat Chem. 2023 Dec 4;16(4):564–74. doi: 10.1038/s41557-023-01391-y (PMC10997521; doi:10.1038/s41557-023-01391-y)
Supplement: Supplementary file 6 — Numerical data for Fig. 6. [file 41557_2023_1391_MOESM6_ESM.xlsx]

## Sheet: Figure 6c
Time (minutes)	Complete mixture			No amino acids			No plasmid			No Premix			No plasmid, no amino acids
0	2345	2575	2333	3030	3339	3106	1092	1156	1039	3559	3423	3580	1261	1039	1395
1	2320	2750	2373	3011	3573	3502	1052	1114	1022	3477	3393	3533	1320	1022	1389
2	2227	2925	2359	3018	3646	3642	1091	1044	947	3456	3380	3528	1291	947	1415
3	2353	2987	2420	2929	3914	3555	981	1027	952	3423	3272	3454	1281	952	1354
4	2471	3044	2436	2919	4076	3509	1001	1080	986	3328	3266	3498	1198	986	1351
5	2588	3186	2647	2811	4558	3620	1005	1079	980	3310	3252	3446	1267	980	1371
6	2635	3090	2780	2810	3637	3486	994	1030	932	3288	3274	3347	1170	932	1359
7	2731	3381	2902	2813	3876	3589	1003	1020	995	3303	3165	3364	1210	995	1378
8	2810	3431	2967	2823	3735	3651	1045	1049	980	3355	3171	3372	1267	980	1384
9	2615	3339	3078	2784	3689	3603	1003	1013	993	3179	3115	3255	1194	993	1370
10	2588	3421	2966	2781	3692	3545	1050	1033	956	3195	3129	3259	1223	956	1357
11	2689	3520	3137	2823	4356	3692	1022	998	985	3130	3157	3282	1244	985	1350
12	2695	3521	3292	2756	4020	3747	1006	971	959	3194	3041	3308	1199	959	1313
13	2815	3374	3188	2766	4055	3823	1038	1008	991	3114	3107	3267	1215	991	1397
14	2732	3583	3135	2781	4146	3689	1009	1028	939	3109	3046	3254	1223	939	1359
15	2740	3397	3082	2809	3688	3654	1015	1049	935	3104	3036	3208	1234	935	1286
16	2708	3394	3127	2706	3497	3591	1050	1007	939	3152	3011	3219	1218	939	1316
17	2785	3395	3128	2770	3534	3626	1005	1017	962	3117	2995	3213	1216	962	1293
18	2865	3528	3478	2792	3619	3667	1015	1040	962	3082	3028	3191	1198	962	1317
19	2924	3405	3401	2742	3724	3764	1154	1035	954	3046	2978	3160	1210	954	1353
20	2880	3634	3338	2789	3529	3675	1034	1047	1002	3059	3002	3200	1188	1002	1309
21	2811	3436	3079	2762	3277	3684	1038	980	976	3074	2966	3118	1252	976	1301
22	2854	3524	3095	2963	3277	3419	999	1074	1002	3060	3031	3235	1208	1002	1258
23	2953	3599	3170	2821	3402	3599	1059	1062	1050	3090	3004	3228	1263	1050	1370
24	3038	3805	3483	2870	3920	3654	1031	1022	964	3061	2991	3133	1262	964	1369
25	3047	3955	3335	2860	3792	3713	1022	989	973	3012	3000	3152	1226	973	1377
26	3050	3979	3399	2937	3738	3915	1041	1016	999	3081	2985	3125	1225	999	1410
27	3214	4000	3574	2882	3872	3945	1030	1063	1030	3054	3010	3209	1269	1030	1462
28	3079	3942	3567	2890	3876	3783	1046	1067	1035	2983	2966	3141	1219	1035	1424
29	3046	4019	3598	2905	3768	3669	1091	1054	1037	3095	3050	3236	1288	1037	1339
30	3205	4114	3876	2945	3985	3831	1055	1072	1034	3044	2957	3150	1256	1034	1401
31	3311	4109	3884	2932	3978	3919	1124	1077	1001	3047	2929	3114	1293	1001	1501
32	3235	4061	3685	2924	4094	3894	1101	1080	1022	3078	2964	3150	1312	1022	1510
33	3268	4255	3883	2974	3726	3804	1084	1093	1042	3032	3005	3166	1310	1042	1484
34	3324	4164	3737	2930	3641	3827	1048	1096	1046	3092	3005	3177	1251	1046	1472
35	3366	4310	3837	2920	3964	3884	1085	1047	1037	3038	2954	3188	1269	1037	1535
36	3383	4247	3846	3021	4044	3962	1073	1130	1025	3124	3012	3173	1320	1025	1564
37	3467	4287	4016	3057	4197	4016	1124	1120	1058	3024	2999	3190	1301	1058	1624
38	3438	4327	3744	3008	3758	3924	1132	1132	1077	3032	3019	3214	1305	1077	1491
39	3351	4282	3811	3025	3926	3898	1117	1075	1032	3080	2963	3131	1298	1032	1474
40	3306	4287	3752	3181	3850	3984	1090	1123	1080	3061	3006	3178	1280	1080	1450
41	3539	4567	4083	3042	4157	4224	1131	1145	1118	3027	3036	3163	1342	1118	1528
42	3540	4562	4075	2985	4275	4282	1115	1117	1028	3097	2975	3211	1315	1028	1534
43	3609	4684	4105	3066	4418	4253	1116	1110	1093	3024	3031	3241	1309	1093	1640
44	3596	4586	4061	3040	4505	4292	1187	1129	1088	3111	3012	3201	1326	1088	1583
45	3463	4245	3874	3018	4274	4059	1177	1149	1096	3025	3012	3173	1345	1096	1411
46	3588	4363	3956	3048	4014	3941	1170	1178	1089	3130	2999	3274	1366	1089	1556
47	3586	4507	4155	3087	4035	3805	1167	1172	1115	3077	3027	3161	1304	1115	1463
48	3679	4727	4285	3136	4805	3952	1140	1137	1089	3074	3005	3164	1381	1089	1562
49	3733	4715	4451	3076	4586	3997	1295	1145	1147	3130	3038	3207	1329	1147	1634
50	3716	4550	4332	3122	4071	4054	1195	1191	1159	3097	3094	3196	1364	1159	1555
51	3648	4619	4216	3094	4010	3964	1151	1126	1130	3043	3011	3200	1357	1130	1504
52	3893	4881	4307	3079	4328	4243	1200	1196	1091	3145	3036	3259	1401	1091	1694
53	3884	4964	4349	3144	4303	4163	1163	1143	1156	3111	3009	3217	1358	1156	1668
54	3827	4907	4274	3091	4164	4023	1219	1144	1164	3118	3061	3261	1389	1164	1682
55	3923	4786	4326	3155	4362	4012	1186	1167	1145	3096	2997	3201	1382	1145	1664
56	3856	4901	4421	3135	4216	4036	1191	1175	1124	3107	2998	3240	1404	1124	1663
57	3836	4959	4442	3089	4088	4261	1273	1159	1165	3062	3033	3252	1421	1165	1681
58	3808	4902	4485	3090	4211	4307	1226	1212	1210	3105	3081	3244	1405	1210	1693
59	3762	4920	4546	3097	4335	4283	1236	1222	1220	3097	3009	3232	1380	1220	1733
60	3904	5058	4686	3212	4190	4362	1283	1177	1177	3122	3041	3268	1439	1177	1733
61	4078	5070	4665	3121	4217	4481	1238	1250	1153	3118	3072	3250	1419	1153	1743
62	3901	5043	4734	3243	4278	4382	1232	1213	1232	3150	3081	3262	1419	1232	1795
63	4056	5059	4582	3190	4160	4318	1274	1239	1163	3090	3080	3228	1418	1163	1739
64	4022	5110	4835	3185	4140	4459	1391	1277	1246	3116	3084	3242	1450	1246	1793
65	4080	5170	4655	3203	4302	4410	1308	1247	1184	3117	3074	3288	1419	1184	1811
66	4112	5307	4676	3162	4363	4403	1270	1233	1219	3152	3119	3306	1456	1219	1786
67	4112	5246	4777	3164	4389	4273	1278	1263	1268	3166	3079	3303	1436	1268	1816
68	3955	5080	4838	3227	4360	3960	1260	1288	1242	3145	3116	3186	1412	1242	1736
69	3998	5189	4845	3176	4535	4071	1257	1254	1194	3158	3077	3247	1471	1194	1755
70	3970	5173	4645	3139	4565	4043	1287	1276	1208	3116	3075	3278	1461	1208	1645
71	4023	5280	4619	3209	4470	3986	1279	1246	1191	3167	3047	3223	1470	1191	1729
72	4108	5305	4628	3195	4774	4115	1296	1265	1261	3121	3104	3264	1446	1261	1788
73	4078	5357	4691	3128	4238	4112	1288	1259	1243	3151	3027	3286	1478	1243	1789
74	4236	5498	4768	3245	4275	4176	1353	1288	1233	3174	3094	3243	1511	1233	1773
75	4117	5474	4802	3183	4207	4121	1281	1278	1232	3128	3061	3289	1469	1232	1840
76	3946	5182	4385	3216	4178	3940	1356	1297	1277	3191	3083	3263	1521	1277	1648
77	3882	5337	4566	3097	4078	3939	1308	1324	1273	3164	3111	3302	1521	1273	1617
78	3980	5331	4785	3183	4016	4077	1338	1341	1286	3181	3086	3322	1502	1286	1683
79	4113	5502	4877	3212	4377	4122	1329	1294	1294	3214	3046	3254	1440	1294	1730
80	4372	5637	4963	3312	4863	4308	1351	1335	1293	3164	3053	3305	1576	1293	1859
81	4308	5569	5097	3269	4775	4192	1383	1363	1319	3209	3115	3263	1542	1319	1849
82	4295	5593	5035	3218	4979	4198	1346	1341	1295	3169	3087	3362	1503	1295	1875
83	4379	5498	4966	3194	4382	4208	1370	1377	1305	3246	3101	3292	1523	1305	1838
84	4426	5674	5116	3204	4383	4326	1399	1337	1311	3212	3089	3313	1487	1311	1892
85	4274	5645	5024	3366	4023	4319	1369	1346	1316	3180	3114	3257	1518	1316	1770
86	4281	5599	5067	3309	4058	4145	1393	1352	1302	3232	3124	3313	1504	1302	1793
87	4367	5769	4922	3236	4218	4136	1321	1361	1324	3233	3135	3355	1543	1324	1817
88	4140	5635	4834	3227	4091	4209	1384	1427	1361	3201	3168	3349	1550	1361	1778
89	4340	5670	5198	3272	4315	4271	1413	1398	1302	3279	3175	3306	1540	1302	1766
90	4413	5715	5266	3279	4124	4250	1380	1342	1280	3217	3123	3356	1549	1280	1759
91	4482	5744	5266	3357	4278	4303	1398	1394	1368	3225	3143	3352	1542	1368	1858
92	4480	5655	4953	3239	4171	4107	1373	1359	1324	3210	3105	3319	1541	1324	1806
93	4382	5566	4991	3269	4188	4242	1446	1359	1353	3168	3129	3282	1558	1353	1840
94	4573	5727	5276	3256	4586	4491	1385	1385	1281	3267	3097	3286	1536	1281	1900
95	4540	5829	5242	3313	4403	4380	1474	1364	1347	3238	3178	3317	1576	1347	1922
96	4441	5751	5020	3196	4081	4280	1435	1424	1336	3295	3201	3377	1547	1336	1872
97	4535	5828	5180	3291	4125	4351	1439	1436	1375	3186	3131	3274	1577	1375	1882
98	4630	5906	5366	3318	4351	4505	1450	1396	1392	3214	3138	3312	1665	1392	1907
99	4783	5900	5426	3318	4833	4586	1497	1458	1402	3269	3190	3318	1631	1402	1945
100	4785	6141	5404	3307	4315	4622	1444	1383	1389	3217	3172	3351	1596	1389	1981
101	4620	5984	5383	2445	4181	4115	1446	1456	1413	3222	3177	3351	1594	1413	1923
102	4621	5953	5354	2413	4245	4179	1462	1417	1376	3223	3108	3351	1624	1376	1982
103	4754	6017	5470	2406	4324	4330	1439	1455	1377	3277	3139	3345	1622	1377	2039
104	4836	6125	5482	2453	4439	4417	1449	1414	1391	3260	3167	3402	1639	1391	2027
105	4599	6174	5424	2454	4274	4250	1481	1409	1414	3273	3188	3348	1585	1414	1953
106	4709	6224	5463	2503	4218	4245	1545	1489	1444	3281	3135	3388	1712	1444	1958
107	4764	6251	5565	2464	4147	4257	1483	1488	1411	3267	3137	3328	1591	1411	1928
108	4883	6220	5526	2481	4262	4359	1465	1511	1442	3225	3171	3434	1667	1442	2002
109	4997	6326	5659	2586	4336	4479	1512	1539	1434	3266	3221	3376	1692	1434	2044
110	5032	6344	5719	2487	4613	4428	1487	1427	1429	3312	3139	3355	1617	1429	2039
111	4986	6417	5864	2468	4742	4423	1499	1480	1446	3357	3172	3402	1638	1446	2095
112	4969	6468	5619	2606	4409	4432	1479	1472	1408	3321	3139	3387	1632	1408	2084
113	5027	6407	5707	2458	4224	4339	1521	1488	1434	3296	3216	3363	1689	1434	2027
114	4635	6411	5311	2406	3969	4012	1521	1463	1394	3293	3176	3409	1626	1394	1844
115	4705	6272	5458	2400	4088	4200	1505	1487	1480	3295	3223	3370	1700	1480	1796
116	5093	6392	5699	2528	4332	4376	1521	1489	1490	3302	3217	3401	1672	1490	1874
117	5091	6598	5757	2632	4455	4401	1547	1521	1452	3309	3206	3408	1732	1452	2014
118	5028	6491	5689	2526	4451	4282	1521	1520	1456	3273	3217	3422	1699	1456	1991
119	5039	6497	5789	2468	4448	4162	1598	1561	1506	3341	3211	3425	1688	1506	1992
120	5172	6540	5984	2487	4444	4305	1592	1584	1474	3352	3275	3394	1723	1474	2068
121	5228	6720	5987	2646	4466	4424	1525	1529	1482	3318	3221	3433	1704	1482	2118
122	5124	6690	5950	2536	4468	4426	1553	1513	1481	3343	3203	3438	1675	1481	2106
123	5184	6702	5983	2487	4272	4460	1572	1525	1511	3338	3267	3427	1767	1511	2067
124	5397	6824	5939	2549	4399	4344	1613	1502	1520	3358	3272	3377	1730	1520	2087
125	5199	6925	5809	2485	4362	4301	1568	1559	1523	3287	3257	3476	1749	1523	2071
126	5239	6878	5911	2533	4268	4187	1633	1556	1513	3331	3279	3428	1728	1513	1986
127	5324	6997	5956	2543	4356	4173	1609	1548	1488	3399	3260	3447	1776	1488	1937
128	5154	7071	5930	2583	4304	4170	1635	1580	1495	3390	3248	3416	1705	1495	1992
129	5321	7013	6151	2522	4502	4499	1574	1600	1540	3450	3224	3440	1769	1540	2095
130	5296	7034	6072	2551	4499	4288	1584	1587	1556	3390	3273	3456	1744	1556	2012
131	5477	7067	6302	2683	4598	4463	1612	1611	1522	3404	3262	3484	1801	1522	2102
132	5396	7182	6199	2597	4514	4438	1622	1573	1586	3358	3275	3497	1812	1586	2109
133	5611	7217	6185	2657	4635	4535	1642	1592	1508	3367	3264	3523	1793	1508	2147
134	5520	7299	6081	2595	4542	4339	1696	1667	1599	3435	3284	3451	1800	1599	2146
135	5559	7185	6226	2591	4583	4458	1654	1612	1544	3387	3234	3478	1829	1544	2110
136	5549	7350	6344	2572	4572	4424	1586	1582	1575	3360	3245	3463	1768	1575	2119
137	5627	7450	6396	2600	4582	4513	1635	1579	1528	3420	3302	3472	1827	1528	2171
138	5617	7474	6388	2585	4528	4468	1747	1622	1582	3396	3280	3467	1795	1582	2216
139	5673	7420	6510	2629	4686	4521	1637	1655	1554	3403	3252	3509	1805	1554	2283
140	5599	7297	6422	2589	4430	4619	1656	1603	1611	3437	3248	3484	1784	1611	2240
141	5445	7431	6292	2534	4262	4213	1649	1611	1567	3444	3283	3446	1779	1567	2079
142	5593	7377	6527	2632	4370	4441	1670	1632	1573	3360	3300	3514	1763	1573	2141
143	5740	7454	6819	2770	4580	4556	1641	1629	1562	3429	3281	3509	1817	1562	2230
144	5643	7421	6766	2610	4459	4495	1700	1667	1581	3446	3285	3580	1843	1581	2182
145	5768	7433	6960	2662	4447	4502	1674	1674	1621	3404	3281	3505	1806	1621	2283
146	5713	7454	6949	2652	4486	4453	1725	1698	1614	3410	3319	3521	1847	1614	2207
147	5983	7531	7028	2620	4498	4664	1677	1657	1625	3417	3344	3473	1799	1625	2318
148	5820	7598	6912	2574	4390	4454	1688	1665	1626	3409	3370	3569	1840	1626	2291
149	5759	7581	6911	2640	4446	4483	1752	1652	1671	3438	3314	3547	1802	1671	2368
150	5907	7513	6974	2625	4449	4494	1713	1683	1659	3408	3381	3580	1824	1659	2274
151	5943	7513	7000	2690	4604	4526	1716	1705	1623	3490	3326	3521	1849	1623	2369
152	5775	7611	6938	2665	4576	4539	1818	1689	1636	3490	3384	3507	1845	1636	2328
153	5672	7656	6949	2799	4480	4559	1722	1655	1639	3458	3362	3584	1882	1639	2303
154	5780	7754	6964	2648	4559	4596	1733	1703	1694	3487	3420	3596	1847	1694	2310
155	5878	7712	6865	2708	4752	4597	1780	1728	1667	3466	3381	3590	1905	1667	2351
156	5807	7779	6899	2899	4801	4584	1679	1729	1687	3423	3403	3584	1919	1687	2310
157	5861	7849	6914	2631	4670	4449	1820	1706	1709	3444	3309	3566	1856	1709	2335
158	5959	7750	6895	2638	4476	4466	1797	1718	1607	3518	3393	3551	1894	1607	2411
159	5771	7726	6936	2563	4374	4419	1767	1651	1695	3428	3346	3551	1892	1695	2326
160	5857	7599	6935	2716	4834	4413	1758	1785	1688	3468	3358	3579	1930	1688	2362
161	6021	7611	7157	2642	5120	4514	1722	1711	1618	3461	3348	3522	1855	1618	2351
162	6199	7626	7000	2718	5305	4611	1750	1733	1693	3487	3366	3561	1909	1693	2433
163	5904	7752	6960	2550	5172	4518	1781	1738	1672	3499	3343	3513	1936	1672	2348
164	5771	7745	6799	2522	4466	4471	1781	1716	1655	3484	3399	3564	1957	1655	2357
165	5913	7845	6950	2715	4698	4581	1782	1714	1712	3443	3391	3585	1885	1712	2429
166	5744	7846	6710	2641	4566	4394	1831	1783	1714	3492	3404	3589	1937	1714	2282
167	5910	7800	6789	2583	4537	4453	1753	1746	1660	3498	3379	3530	1938	1660	2296
168	5791	7920	7003	2571	4616	4527	1840	1782	1720	3522	3485	3616	1969	1720	2315
169	5744	7811	6982	2537	4642	4444	1805	1761	1702	3513	3344	3588	1957	1702	2345
170	5753	7757	6857	2585	4592	4403	1822	1792	1725	3500	3396	3586	1905	1725	2242
171	5857	7826	7120	2778	4464	4580	1794	1798	1707	3509	3393	3629	1980	1707	2382
172	6019	7825	7127	2788	4726	4621	1850	1729	1765	3510	3366	3629	1871	1765	2408
173	5928	8023	7191	2641	4609	4587	1808	1793	1751	3576	3428	3623	1965	1751	2400
174	5830	7770	7004	2572	4503	4485	1803	1770	1744	3551	3399	3629	1940	1744	2368
175	5910	7820	7013	2473	4544	4548	1834	1746	1743	3556	3494	3611	1945	1743	2325
176	6010	7940	7297	2680	4568	4652	1805	1781	1750	3561	3469	3616	2011	1750	2520
177	6169	7990	7273	2625	4662	4554	1805	1777	1768	3579	3410	3637	1958	1768	2472
178	5913	7855	7103	2603	4471	4486	1838	1761	1752	3517	3441	3666	1923	1752	2344
179	5921	7886	7024	2730	4597	4586	1873	1846	1782	3480	3472	3675	2005	1782	2416
180	5992	7902	7073	2702	4564	4605	1852	1743	1749	3522	3443	3700	1989	1749	2452
